# Supplementary material for: Psychological Wellbeing and Perceived Fatigue in Competitive Athletes after SARS-CoV-2 Infection 2 Years after Pandemic Start: Practical Indications
Source: J Funct Morphol Kinesiol. 2022 Dec 20;8(1):1. doi: 10.3390/jfmk8010001 (PMC9844459; doi:10.3390/jfmk8010001)
Supplement: Supplementary file 1 [file jfmk-08-00001-s001.zip]

Archive with 1 entries (1 files):
- jfmk-2073187-supplementary.pdf
